# Supplementary material for: Water Uptake in an Anion Exchange Membrane Based on Polyamine: A First-Principles Study
Source: J Phys Chem B. 2022 Sep 19;126(38):7418–28. doi: 10.1021/acs.jpcb.2c04115 (PMC9527750; doi:10.1021/acs.jpcb.2c04115)
Supplement: Supplementary file 2 — jp2c04115_si_002.zip [file jp2c04115_si_002.zip]

Archive with 8 entries (8 files):
- video/structure1.mp4
- video/structure2.mp4
- video/structure3.mp4
- video/structure4.mp4
- video/structure5.mp4
- video/structure6.mp4
- video/structure7.mp4
- video/structure8.mp4
